# Supplementary material for: Geospatial analysis and scale-up modelling of the impact of mobile programming on access to essential childhood vaccinations in Yemen
Source: Commun Med (Lond). 2025 Apr 18;5:126. doi: 10.1038/s43856-025-00762-5 (PMC12008410; doi:10.1038/s43856-025-00762-5)
Supplement: Supplementary file 3 — Supplementary Data 1 [file 43856_2025_762_MOESM3_ESM.xlsx]

## Sheet: Sheet1
Supplementary Data 1: Ranked List of Proposed Scale-up Sites
Rank	Governorate	District	Sub-district	Residual population within 1km grid-cell	Reduction in mean travel time (minutes)	Reduction in mean person-time (minutes)
1	Amran	Suwayr	Fulayh	3640	33.1	120597
2	Sana'a City	Bani Al Harith	Bani Al Harith	3626	32.1	116377
3	Sana'a City	Ma'in	Ma'in	2772	34.2	94794
4	Sana'a City	Ath Thawrah	Ath Thawrah	2539	38.8	98587
5	Ma'rib	Ma'rib City	Al Ashraf	2281	45.1	102795
6	Al Hodeidah	Zabid	Zabid	2208	64.4	142215
7	Sana'a City	As Sab'in	As Sab'in	1947	28.4	55298
8	Hajjah	Bakil Al Mir	Al Otn	1505	125.3	188590
9	Aden	At Tawahi	At Tawahi	1492	21.1	31326
10	Hajjah	Mustaba	Sharq Mustaba'a Al Aqsa	1462	28.7	41998
11	Aden	Dar Sa'd	Dar Sa'd	1388	34	47203
12	Socotra	Qalansiyah wa Abd Al Kuri	Qalansiyah wa Abd Al Kuri	1323	50.8	67134
13	Hajjah	Washhah	Da'in	1313	36.2	47507
14	Sana'a City	Sana'a City Outskirts -Sanhan wa Bani Bahlul	Sana'a City Outskirts -Sanhan wa Bani Bahlul	1311	36.6	47924
15	Aden	Al Mansurah	Al Mansurah	1269	37.6	47666
16	Dhamar	Dawran Anis	Bakil	1243	27.6	34268
17	Amran	Qaflat Odhar	Dhu Ghaythan	1194	61.2	73088
18	Ad Dali'	Ad Dali'	Ad Dali'	1186	40.6	48102
19	Ta'iz	At Ta'iziyah	Al Esrar	1167	39.9	46610
20	Ta'iz	At Ta'iziyah	Ash Sha'banyah As Sufla	1097	40.1	43984
21	Al Hodeidah	Bajil	Bajil	1076	29.3	31522
22	Aden	Al Burayqah	Al Burayqah	1069	52.3	55914
23	Al Hodeidah	Az Zuhrah	Rub' Ash Sham	962	47.8	46006
24	Dhamar	Wusab As Safil	Bani Mu'anis	926	53.9	49939
25	Ta'iz	Sabir Al Mawadim	Mar'it	917	41	37596
26	Al Jawf	Rajuzah	Al Ardyah	862	170.4	146937
27	Al Hodeidah	Az Zaydiah	Az Zaydyah	855	29.2	25008
28	Al Hodeidah	Az Zaydiah	Al Atawiyah	844	44.4	37468
29	Ma'rib	Raghwan	Raghwan	843	78.6	66302
30	Ad Dali'	Damt	Damt	831	30.2	25111
31	Sana'a	Bani Matar	Shihab Al Asfal	814	41.5	33768
32	Hadramawt	Al Mukalla City	Al Mukalla City	808	35.9	28981
33	Shabwah	Ataq	Ataq	797	32.9	26205
34	Al Hodeidah	Bajil	Ad Damir	789	43	33901
35	Ta'iz	Maqbanah	Bani Salah	779	43.2	33681
36	Hajjah	Qarah	Qarrah	765	26.1	19968
37	Sana'a	Al Haymah Ad Dakhiliyah	Al Ahbub	724	69	49940
38	Aden	Khur Maksar	Khur Maksar	723	32.6	23611
39	Ta'iz	Al Misrakh	Arsh	716	28.9	20678
40	Al Hodeidah	Bayt Al Faqih	At Taraf Al Yamani	705	69.8	49251
41	Al Maharah	Al Ghaydhah	Al Ghaydhah	698	31	21670
42	Al Jawf	Rajuzah	Dahyah	697	36.5	25466
43	Al Hodeidah	Bayt Al Faqih	At Taraf Ash Shami	697	59.5	41464
44	Sa'dah	Sahar	At Talh	686	30.9	21241
45	Sana'a City	Bani Al Harith	Al Hama'a	684	32.8	22438
46	Ibb	As Saiyani	Amid Al Kharij	683	31.2	21287
47	Al Jawf	Rajuzah	Al Maj'lah	679	28.8	19586
48	Hadramawt	Rumah	Rumah	679	1191	808305
49	Hajjah	Abs	Matwalah	676	43	29101
50	Sana'a	Sanhan wa Bani Bahlul	Ar Rub' Al Gharbi	675	36.4	24557
51	Hadramawt	Yab'uth	Yab'uth	673	74.6	50174
52	Al Hodeidah	As Sukhnah	Ar Ramiyah Al Olya	671	35.7	23932
53	Lahj	Yafi'	Lab'us	671	32.3	21645
54	Hajjah	Washhah	Bani Sa'd	668	35.2	23501
55	Hajjah	Kushar	Al Himarayin	666	29.9	19875
56	Al Hodeidah	Al Khukhah	Al Omaysi	661	76.6	50654
57	Ta'iz	Maqbanah	Jahir	656	54.6	35836
58	Al Hodeidah	Zabid	Az Zaribah	649	54	35040
59	Ibb	Al Odayn	Bani Hat	648	25.4	16480
60	Ta'iz	Maqbanah	Al Ashmlah	646	61.1	39447
61	Ibb	Yarim	Yarim	638	32.5	20746
62	Hajjah	Al Maghrabah	Nisa	637	32.1	20442
63	Amran	Suwayr	Al Ghanaya	635	36.5	23157
64	Sana'a City	Bani Al Harith	Suds Al Hudud	631	38.7	24406
65	Al Jawf	Kharab Al Marashi	Al Kharab	629	56.1	35315
66	Dhamar	Ans	Jabal Ad Dar	622	37.5	23297
67	Sana'a	Manakhah	Al Ya'abir	594	55.7	33128
68	Hajjah	Al Maghrabah	Bani Judilah	591	31.4	18531
69	Al Hodeidah	Jabal Ras	Al Qahra'a	585	29	16954
70	Ta'iz	Ash Shamayatayn	Ar Rija'yah	578	42.7	24683
71	Al Maharah	Qishn	Qishn	566	34.8	19685
72	Sa'dah	Sahar	Wald Mas'ud	566	44	24881
73	Ad Dali'	Damt	Adh Dhahirah	560	42.5	23830
74	Sa'dah	As Safra	Wald Mas'ud	546	37.4	20445
75	Al Jawf	Rajuzah	Wadi Bani Nawf	546	88.8	48447
76	Sa'dah	Sahar	Bani Mu'adh	545	58	31579
77	Ta'iz	Ash Shamayatayn	Dhubhan	543	27.1	14708
78	Hajjah	Aslam	Aslam Ash Sham	541	35.8	19367
79	Dhamar	Otmah	Yafa'ah	538	30.7	16490
80	Sana'a	Al Haymah Ad Dakhiliyah	Bani An Nimri	536	32.7	17554
81	Ta'iz	Ash Shamayatayn	Al Asabih	533	38.2	20346
82	Hadramawt	Rakhyah	Rakhyah	531	276.2	146725
83	Al Hodeidah	Zabid	Al Habil	531	34.6	18358
84	Al Jawf	Rajuzah	Al Khash'ah	527	75.4	39759
85	Al Hodeidah	Al Marawi'ah	Ar Raqabah	517	56.2	29058
86	Amran	Harf Sufyan	Wadi Sufyan	509	49	24908
87	Ibb	Yarim	Khaw	508	35.9	18241
88	Hadramawt	Daw'an	Saif	505	99.9	50420
89	Ma'rib	Madghal Al Jid'an	Madghal Al Jid'an	504	266.4	134369
90	Sa'dah	Sahar	As Sahn	500	59.5	29763
91	Hajjah	Aflah Ash Sham	Bani Abu Hadi wa Al Obad	499	27.2	13559
92	Ibb	Yarim	Aryab	494	31.3	15463
93	Al Hodeidah	Bajil	Al Jumadi	493	48.6	23982
94	Hajjah	Khayran Al Muharraq	Sharqi Al Khamisin	491	28.4	13965
95	Al Jawf	Khab wa Ash Sha'f	Al Yatamah	491	28.9	14198
96	Hajjah	Abs	Al Wasat	490	29.2	14282
97	Al Jawf	Al Humaydat	Nu'man	488	123.5	60296
98	Ta'iz	Ash Shamayatayn	Ash Shamayah Ash Sharqiyah	483	45.9	22198
99	Hajjah	Khayran Al Muharraq	Masruh	483	29.7	14364
100	Dhamar	Wusab Al Aali	Sabin wa Ar Ruq'i	482	33.6	16224
101	Al Hodeidah	Al Munirah	Rub' Al Qahm	479	44.3	21233
102	Al Hodeidah	Bayt Al Faqih	Al Amariyah	479	47.1	22554
103	Al Hodeidah	Al Qanawis	Bani Mahdi	479	38.1	18221
104	Shabwah	Markhah As Sufla	Markhah As Sufla	473	27.4	12963
105	Ibb	Ba'dan	Bani Awad	471	51	23990
106	Ta'iz	Al Mudhaffar	Al Mudhaffar	466	31.7	14775
107	Hajjah	Abs	Bani Hasan	466	51.4	23982
108	Sa'dah	Majz	Wadi Falah	463	31	14357
109	Al Hodeidah	Bayt Al Faqih	Bayt Al Faqih	463	31.3	14487
110	Sa'dah	Saqin	Bani Ghurban	460	185.4	85377
111	Hajjah	Al Maghrabah	Wakyah	458	44.8	20510
112	Al Hodeidah	Bajil	Al Khalfiyah	457	30.6	13988
113	Al Jawf	Khab wa Ash Sha'f	Ash Sha'f	454	86.7	39416
114	Ta'iz	Jabal Habashi	Wadi Bani Khawlan	451	26.6	11974
115	Ta'iz	Jabal Habashi	Al Quhaf	451	26.6	11974
116	Ibb	As Saiyani	Hadfan	444	54.1	24023
117	Sa'dah	Adh Dhahir	Adh Dhahir	444	77.2	34253
118	Al Jawf	Barat Al Anan	Dhu Zayd	440	33	14527
119	Dhamar	Otmah	Lakamat Bani Al Jayshi	438	43.2	18886
120	Hajjah	Ku'aydinah	Ku'aydinah	438	30	13144
121	Ibb	Ar Radmah	Harith Al Haydari	433	59	25583
122	Dhamar	Wusab As Safil	Bani Sawadah	432	44.8	19335
123	Sa'dah	Majz	Bani Hudhayfah	431	30.7	13216
124	Sa'dah	Sa'dah	Sa'dah	428	28.9	12395
125	Al Hodeidah	Al Qanawis	Kasharib	427	31.3	13368
126	Dhamar	Wusab Al Aali	Al Mawsatah	425	36.7	15620
127	Dhamar	Otmah	Bani Suwayd	423	27.1	11463
128	Al Jawf	Kharab Al Marashi	Al Muranah	423	45.2	19080
129	Sa'dah	Haydan	Zabid Al Jabal	423	27.5	11617
130	Ibb	Dhi As Sufal	Khnwah	422	31.5	13286
131	Al Hodeidah	Alluhayah	Rub' Al Maqrani Az Za'liyah	421	39.6	16669
132	Ta'iz	Al Misrakh	Masfar	419	29.1	12191
133	Ad Dali'	Al Azariq	Al Azariq	419	31.8	13336
134	Ibb	Ar Radmah	Al Bakrah	418	56.9	23773
135	Shabwah	Jardan	Jardan	417	45.8	19107
136	Sa'dah	Sahar	Farwah wa Al Mahadhir	416	106.1	44183
137	Aden	Ash Shaykh Othman	Ash Shaykh Othman	415	29	12017
138	Al Mahwit	Shibam Kawkaban	Dila' Al A'la	414	34.1	14122
139	Dhamar	Wusab Al Aali	Al Jadlah	411	47	19300
140	Ta'iz	Dimnat Khadir	Khadir Al Silmi	410	39.6	16228
141	Al Hodeidah	Zabid	Al Qurashyah	409	60	24559
142	Hajjah	Al Jamimah	Maswya	407	45.7	18578
143	Raymah	Al Ja'fariyyah	Bani Sa'id	406	35.5	14406
144	Ibb	Dhi As Sufal	Wadi Diba'a	405	29.5	11926
145	Al Hodeidah	Jabal Ras	Bani Hatim	401	27.1	10873
146	Hajjah	Mustaba	Gharb Mustaba'a	399	27.7	11036
147	Al Hodeidah	Al Marawi'ah	Al Falafilah	397	68.3	27167
148	Hajjah	Ku'aydinah	Bani Nashr	396	35.2	13950
149	Sa'dah	Al Hashwah	Amlah	394	37.3	14700
150	Hajjah	Kuhlan Ash Sharaf	Bani Ka'b	394	26.8	10549
151	Al Hodeidah	Al Mansuriyah	Al Manasirah	393	36.3	14278
152	Abyan	Jayshan	Jayshan	392	101.1	39670
153	Ta'iz	Sami'	Sami'	392	28.7	11256
154	Ad Dali'	Al Husha	Al Hayqi Al Asfal	391	34.8	13616
155	Dhamar	Jahran	Elu Jahran	391	68.8	26914
156	Al Bayda	Ash Sharyah	Aal Ghunim	391	77.7	30382
157	Al Hodeidah	Alluhayah	Rub' Ad Dus	390	32.7	12778
158	Hajjah	Al Mahabishah	Hajar	390	31.9	12443
159	Raymah	Al Ja'fariyyah	Bani Ahmad	386	46.6	17991
160	Dhamar	Otmah	Al Miqranah	383	31.4	12041
161	Al Hodeidah	Al Mansuriyah	Al Wa'ariyah	383	28.5	10912
162	Al Hodeidah	Bura'	Bani Sulayman	382	37.9	14483
163	Al Hodeidah	Az Zuhrah	Al Farantah	382	40.4	15441
164	Hadramawt	Al Qatn	Al Qatn	381	134.8	51344
165	Al Hodeidah	Al Marawi'ah	Al Marawi'ah	380	38.8	14762
166	Hadramawt	Ghayl Bawazir	Ghayl Bawazir	380	30.4	11530
167	Hajjah	Kuhlan Ash Sharaf	Afsar	379	33.7	12801
168	Dhamar	Wusab As Safil	Bani Salamah Al Gharbiyah	379	8.6	3266
169	Sa'dah	Sahar	Al Hamzat	379	63.7	24115
170	Ta'iz	At Ta'iziyah	Hadhran	376	51.2	19273
171	Al Mahwit	At Tawilah	Bani Al Khayat	374	27.8	10406
172	Al Hodeidah	As Sukhnah	Ar Ramiyah As Sufla	374	33.6	12549
173	Al Jawf	Khab wa Ash Sha'f	Wadi Khab	373	97.2	36243
174	Al Hodeidah	Alluhayah	Az Za'liyah Rub' As Sam'ali	373	31.8	11860
175	Sana'a	Hamdan	Wadi'ah	372	36.6	13632
176	Al Maharah	Al Masilah	Al Ayss	368	35.8	13157
177	Al Mahwit	Melhan	Bani Wahb	367	21.8	8010
178	Al Hodeidah	Az Zaydiah	Al Hashabirah	365	39.1	14296
179	Ta'iz	Jabal Habashi	Ash Shurajah	363	28.8	10451
180	Ta'iz	Shar'ab Ar Rawnah	Ar Ru'inah	362	39	14121
181	Lahj	Al Malah	Al Malah	360	127.7	46019
182	Ta'iz	Al Misrakh	Al Aqrud	359	33.3	11954
183	Ta'iz	Al Ma'afer	Al Kala'bah	356	37	13174
184	Al Hodeidah	Bura'	Al Mawsatah Ash Sharqiyah	355	87.4	31064
185	Ibb	Yarim	Ra'in	277	28	7762
186	Al Hodeidah	Zabid	Al Qaryah	354	64	22693
187	Al Hodeidah	Az Zuhrah	Ar Rub' Ash Sharqi	354	29	10285
188	Al Hodeidah	Al Jarrahi	Al Ma'silah	352	29.7	10468
189	Lahj	Al Had	Al Had	352	39.8	14005
190	Al Hodeidah	Alluhayah	Az Za'liyah Rub' Al Mahjub	351	79	27722
191	Ta'iz	At Ta'iziyah	Al Janadyah Al Olya	350	39.8	13909
192	Sa'dah	Haydan	Oraymah	348	32.4	11283
193	Amran	Harf Sufyan	As Sawad	348	16.5	5756
194	Ibb	Adh Dhihar	Thawab Al Asfal	345	29.3	10112
195	Hajjah	Ku'aydinah	Ath Thulth	344	28.1	9690
196	Ibb	Ar Radmah	Azaal	342	39.7	13599
197	Hajjah	Aslam	Aslam Al Yemen	342	29.1	9940
198	Ibb	Al Odayn	Bilad Al Mulayki	341	38.6	13171
199	Ta'iz	Maqbanah	Al Hubibah	341	64.4	21939
200	Ta'iz	Jabal Habashi	Al Haql	340	31.6	10763
201	Ta'iz	Salah	Salah	340	27.4	9320
202	Lahj	Al Maflahi	Al Maflahi	339	30.5	10330
203	Al Hodeidah	Zabid	Mahal Al Mubarak	339	29.1	9853
204	Sa'dah	Monabbih	Shudhan	336	65.2	21940
205	Dhamar	Otmah	Bani Gharib	336	33.6	11280
206	Dhamar	Mayfa'at Ans	Ans As Salamah	335	30.1	10084
207	Ta'iz	Mawiyah	Al Mahatah	335	46	15414
208	Ibb	Hazm Al Odayn	Haqin	334	35	11719
209	Ta'iz	Sabir Al Mawadim	Ad Dabab	333	29.3	9757
210	Hadramawt	Sayun	Sayun	333	38.4	12777
211	Ibb	Ibb	Al Maqatin	331	27.7	9170
212	Sa'dah	Saqin	Wa'ri wa Omri	331	29.1	9615
213	Shabwah	Hatib	Hatib	330	31.3	10345
214	Ibb	As Saiyani	Dhi Shraq	328	32.6	10679
215	Ta'iz	Ash Shamayatayn	As Safyah	328	54.5	17867
216	Al Hodeidah	Al Jarrahi	Oqba wa Qurat Amir	327	35.1	11457
217	Ibb	Al Odayn	Qusa' Hilyan	327	28.4	9275
218	Ta'iz	Dimnat Khadir	Khadir Al Badu	325	47	15282
219	Ad Dali'	Al Hasayn	Al Hasayn	324	57	18468
220	Hajjah	Kuhlan Ash Sharaf	Bani Al Mahdi	323	27.1	8746
221	Ibb	Ba'dan	Dalal	322	35.1	11297
222	Hadramawt	Shibam	Shibam	322	26.3	8485
223	Ta'iz	Ash Shamayatayn	Duba' Ad Dakhil	322	38.5	12384
224	Al Hodeidah	Zabid	Al Badwah	322	30.9	9944
225	Amran	As Sudah	Nashir	321	27.1	8675
226	Lahj	Al Madaribah Wa Al Aarah	Al Arah	319	250.4	79944
227	Ta'iz	Al Ma'afer	Al Suwa'a	319	31.7	10088
228	Ibb	Adh Dhihar	Adh Dhihar	318	26.8	8528
229	Ibb	Adh Dhihar	Anamir	318	26.8	8528
230	Ibb	Ba'dan	Al Harth	317	58.2	18483
231	Ta'iz	Al Mawasit	Al A'lum	317	34.1	10818
232	Ta'iz	Dhubab	Bani Al Hakam	314	149.2	46804
233	Amran	Shaharah	Sayran Ash Sharqi	313	29.2	9138
234	Ibb	Jiblah	Al Maktab	313	40.5	12665
235	Hajjah	Bani Al Awam	Bani Al Awam	312	28.2	8808
236	Hajjah	Mabyan	Al Jabr	312	30.6	9557
237	Ta'iz	Al Misrakh	Abdan	312	34.2	10678
238	Al Hodeidah	Zabid	At Taribah	312	40.3	12557
239	Dhamar	Dawran Anis	Hadad	312	28.7	8932
240	Hajjah	Kuhlan Afar	Bani Oshb	311	31.4	9765
241	Hajjah	Najrah	Ash Sharqi	311	26.2	8147
242	Amran	Shaharah	Dhari	310	38.5	11923
243	Ta'iz	Shar'ab Ar Rawnah	Sharqi Himyar	309	32.7	10119
244	Ta'iz	Ash Shamayatayn	Adim	309	37.1	11481
245	Ta'iz	Maqbanah	Mirab	309	34.5	10672
246	Shabwah	Nisab	Nisab	308	31.4	9692
247	Dhamar	Al Hada	Al Kumaym	308	72.6	22361
248	Shabwah	Radum	Radum	308	64.5	19849
249	Hajjah	Kushar	Al Abisah + Al Abadilah	307	24.6	7576
250	Ad Dali'	Qa'tabah	Bilad Al Yubi	307	33.9	10422
251	Ta'iz	Mawiyah	Jarani'	307	30.3	9298
252	Al Hodeidah	Jabal Ras	Dabas	304	94.2	28669
253	Dhamar	Wusab Al Aali	Maghram Al Wasat	303	22.6	6843
254	Hajjah	Bakil Al Mir	Dhu Mohammed wa Dhu Husayn	302	207.3	62581
255	Dhamar	Otmah	Bani Ghusayn	301	34	10245
256	Ad Dali'	Al Husha	Al Hayqi Al A'la	301	28.7	8639
257	Al Hodeidah	Al Hali	Al Hodeidah	301	37.2	11187
258	Sa'dah	Monabbih	Wald Abduh	300	31.9	9576
259	Ibb	Hazm Al Odayn	Yaris	298	31.9	9503
260	Dhamar	Wusab Al Aali	Araf	298	47.6	14158
261	Raymah	Mazhar	Al Mikhlaf	297	41.9	12448
262	Sa'dah	Monabbih	Bani Khawli	297	86.1	25564
263	Hajjah	Aflah Ash Sham	Bani Harbi	297	27.4	8126
264	Dhamar	Wusab Al Aali	Qasht Ruma'	296	39.1	11569
265	Amran	As Sudah	Bani Mansur	296	19.7	5837
266	Raymah	Al Ja'fariyyah	Rama'	296	38.7	11438
267	Ta'iz	As Silw	Al Huribah	296	39.9	11793
268	Ta'iz	Shar'ab Ar Rawnah	Al Ashraf	295	34.6	10210
269	Al Hodeidah	Ad Dohi	Al Jarabih As Sufla	294	41.1	12098
270	Dhamar	Wusab As Safil	Bani Omar	294	57.8	17015
271	Al Mahwit	Ar Rujum	Bani Awad	292	26.2	7650
272	Al Hodeidah	Jabal Ras	Al Marir	292	106.9	31234
273	Ibb	Ba'dan	Sir	290	22.5	6513
274	Dhamar	Jahran	Safl Jahran	290	46.4	13436
275	Raymah	Mazhar	Maswar	289	25.1	7268
276	Sa'dah	Monabbih	Aal Maswad	289	43.6	12587
277	Al Mahwit	At Tawilah	Al Qasabah	289	36.2	10442
278	Ibb	Al Qafr	Bani Muslim	288	30.9	8904
279	Hajjah	Bakil Al Mir	Sabran	288	45.6	13149
280	Dhamar	Jahran	Al Mawsatah	287	33.2	9534
281	Al Hodeidah	Zabid	Al Masawifah	284	54.1	15375
282	Ad Dali'	Damt	Kannah	282	39.7	11224
283	Dhamar	Wusab As Safil	Al Misbah	282	32.3	9119
284	Raymah	Mazhar	Bukal	282	28.1	7926
285	Al Maharah	Haswin	Haswin	282	295.3	83292
286	Ad Dali'	Juban	Ar Rabi'tayn	282	36.5	10291
287	Sana'a	Bani Matar	Shihab Al A'la	282	34	9595
288	Ibb	Far' Al Odayn	Bani Ahmad wa Ath Thulth	282	47.3	13328
289	Ibb	Jiblah	Al Mi'shar	281	29.2	8196
290	Hajjah	Kushar	Anhum al Gharb	281	35.2	9888
291	Hajjah	Najrah	Dawas	281	29.5	8285
292	Sana'a	Arhab	Shakir	280	30.8	8614
293	Hajjah	Bani Qays	Rub' Al Buni	279	37.4	10450
294	Sa'dah	As Safra	Wadi'ah	279	32.7	9131
295	Al Hodeidah	Alluhayah	Az Za'liyah Rub' Abak	278	37.1	10331
296	Hajjah	Bani Al Awam	Bani Al Qudami	278	43	11952
297	Al Mahwit	Melhan	Ash Shamasinah	278	39.5	10970
298	Dhamar	Otmah	An Nasifah	278	30.6	8510
299	Dhamar	Otmah	Al Qu'd	278	43.5	12068
300	Dhamar	Wusab As Safil	Wadi Al Khashab	277	91.7	25417
