# Supplementary material for: Geospatial analysis and scale-up modelling of the impact of mobile programming on access to essential childhood vaccinations in Yemen
Source: Commun Med (Lond). 2025 Apr 18;5:126. doi: 10.1038/s43856-025-00762-5 (PMC12008410; doi:10.1038/s43856-025-00762-5)
Supplement: Supplementary file 4 — Supplementary Data 2 [file 43856_2025_762_MOESM4_ESM.csv]

adm1_en	type	minutes	amount	SiteType
Total	popCoveredPercent	10	18.06552	Fixed Only
Total	popCoveredPercent	20	40.98208	Fixed Only
Total	popCoveredPercent	30	56.54109	Fixed Only
Total	popCoveredPercent	40	68.14878	Fixed Only
Total	popCoveredPercent	50	76.85444	Fixed Only
Total	popCoveredPercent	60	83.10334	Fixed Only
Total	popCoveredPercent	70	87.50116	Fixed Only
Total	popCoveredPercent	80	90.63492	Fixed Only
Total	popCoveredPercent	90	92.82022	Fixed Only
Total	popCoveredPercent	100	94.27316	Fixed Only
Total	popCoveredPercent	110	95.26933	Fixed Only
Total	popCoveredPercent	120	95.99013	Fixed Only
Total	popCoveredPercent_lower	10	13.18982	Fixed Only
Total	popCoveredPercent_lower	20	33.32933	Fixed Only
Total	popCoveredPercent_lower	30	48.11555	Fixed Only
Total	popCoveredPercent_lower	40	59.36533	Fixed Only
Total	popCoveredPercent_lower	50	68.35249	Fixed Only
Total	popCoveredPercent_lower	60	75.484	Fixed Only
Total	popCoveredPercent_lower	70	80.99832	Fixed Only
Total	popCoveredPercent_lower	80	85.17654	Fixed Only
Total	popCoveredPercent_lower	90	88.27889	Fixed Only
Total	popCoveredPercent_lower	100	90.68531	Fixed Only
Total	popCoveredPercent_lower	110	92.48958	Fixed Only
Total	popCoveredPercent_lower	120	93.78842	Fixed Only
Total	popCoveredPercent_upper	10	22.8063721	Fixed Only
Total	popCoveredPercent_upper	20	47.4780247	Fixed Only
Total	popCoveredPercent_upper	30	63.6712982	Fixed Only
Total	popCoveredPercent_upper	40	75.1661905	Fixed Only
Total	popCoveredPercent_upper	50	83.0030375	Fixed Only
Total	popCoveredPercent_upper	60	88.1364692	Fixed Only
Total	popCoveredPercent_upper	70	91.5568077	Fixed Only
Total	popCoveredPercent_upper	80	93.734613	Fixed Only
Total	popCoveredPercent_upper	90	95.0793425	Fixed Only
Total	popCoveredPercent_upper	100	95.9755595	Fixed Only
Total	popCoveredPercent_upper	110	96.5922597	Fixed Only
Total	popCoveredPercent_upper	120	97.0101453	Fixed Only
Total	popCoveredPercent	10	22.71782	Fixed and Mobile
Total	popCoveredPercent	20	49.28059	Fixed and Mobile
Total	popCoveredPercent	30	66.26168	Fixed and Mobile
Total	popCoveredPercent	40	77.67794	Fixed and Mobile
Total	popCoveredPercent	50	85.24435	Fixed and Mobile
Total	popCoveredPercent	60	89.93741	Fixed and Mobile
Total	popCoveredPercent	70	92.86295	Fixed and Mobile
Total	popCoveredPercent	80	94.72264	Fixed and Mobile
Total	popCoveredPercent	90	95.96676	Fixed and Mobile
Total	popCoveredPercent	100	96.78975	Fixed and Mobile
Total	popCoveredPercent	110	97.32814	Fixed and Mobile
Total	popCoveredPercent	120	97.70815	Fixed and Mobile
Total	popCoveredPercent_lower	10	16.87471	Fixed and Mobile
Total	popCoveredPercent_lower	20	40.55088	Fixed and Mobile
Total	popCoveredPercent_lower	30	57.26028	Fixed and Mobile
Total	popCoveredPercent_lower	40	69.16503	Fixed and Mobile
Total	popCoveredPercent_lower	50	77.86444	Fixed and Mobile
Total	popCoveredPercent_lower	60	84.11428	Fixed and Mobile
Total	popCoveredPercent_lower	70	88.43707	Fixed and Mobile
Total	popCoveredPercent_lower	80	91.34054	Fixed and Mobile
Total	popCoveredPercent_lower	90	93.35121	Fixed and Mobile
Total	popCoveredPercent_lower	100	94.74995	Fixed and Mobile
Total	popCoveredPercent_lower	110	95.77583	Fixed and Mobile
Total	popCoveredPercent_lower	120	96.51753	Fixed and Mobile
Total	popCoveredPercent_upper	10	28.32136	Fixed and Mobile
Total	popCoveredPercent_upper	20	56.55648	Fixed and Mobile
Total	popCoveredPercent_upper	30	73.40396	Fixed and Mobile
Total	popCoveredPercent_upper	40	83.83616	Fixed and Mobile
Total	popCoveredPercent_upper	50	89.86601	Fixed and Mobile
Total	popCoveredPercent_upper	60	93.26493	Fixed and Mobile
Total	popCoveredPercent_upper	70	95.23032	Fixed and Mobile
Total	popCoveredPercent_upper	80	96.48816	Fixed and Mobile
Total	popCoveredPercent_upper	90	97.22533	Fixed and Mobile
Total	popCoveredPercent_upper	100	97.70295	Fixed and Mobile
Total	popCoveredPercent_upper	110	98.06374	Fixed and Mobile
Total	popCoveredPercent_upper	120	98.35179	Fixed and Mobile
